# Supplementary material for: Dracaena trifasciata (Prain) Mabb leaf extract protects MIN6 pancreas-derived beta cells against the diabetic toxin streptozotocin: role of the NF-κB pathway
Source: Front Pharmacol. 2025 Apr 16;16:1485952. doi: 10.3389/fphar.2025.1485952 (PMC12041215; doi:10.3389/fphar.2025.1485952)
Supplement: Supplementary file 3 [file Supplementaryfile6.xlsx]

## Sheet: Sheet1
Name	Formula	Calc. MW	RT [min]	Area (Max.)	mzCloud Best Match
Sample Name	: Daun Sansevieria Metanol
Solvent	: Metanol
Injection Method	: Fullscreen Positive														The size of the red bar in Mass spectrum plots indicates the uncertainty of the match
Data	: Best Match
The size of the red bar in Mass spectrum plots indicates the uncertainty of the match
Name	Formula	Calc. MW	RT [min]	Area (Max.)	mzCloud Best Match	Chromatogram									Mass Spectrum
Choline	C5 H13 N O	103.1	0.942	1.28005e+10	98
L-Norleucine	C6 H13 N O2	131.095	1.446	9.91615e+08	99.7
D-(+)-Proline	C5 H9 N O2	115.063	0.896	9.0343e+08	99.7
Adenosine	C10 H13 N5 O4	267.101	1.329	5.15557e+08	99.9
Diisobutylphthalate	C16 H22 O4	278.157	18.579	4.32831e+08	96.3
Isoleucine	C6 H13 N O2	131.095	0.894	2.87364e+08	98.4
L-Phenylalanine	C9 H11 N O2	165.079	1.714	2.15788e+08	99.6
α-Linolenic acid	C18 H30 O2	278.229	20.369	1.87262e+08	98.8
2,2,6,6-Tetramethyl-1-piperidinol (TEMPO)	C9 H19 N O	157.146	13.089	1.58893e+08	93.4
L-Pyroglutamic acid	C5 H7 N O3	129.043	1.289	1.46763e+08	94.7
9S,13R-12-Oxophytodienoic acid	C18 H28 O3	292.209	11.409	1.4128e+08	94.4
Dibutyl phthalate	C16 H22 O4	278.157	18.706	1.32359e+08	95.6
trans-3-Indoleacrylic acid	C11 H9 N O2	187.063	4.159	1.20955e+08	94.6
Adenine	C5 H5 N5	135.054	1.061	8.58738e+07	94.9
